# Supplementary material for: Evaluation of RNA extraction and rRNA depletion protocols for RNA-Seq in eleven edible seaweed species from brown, red, and green algae
Source: PLoS One. 2026 Jan 2;21(1):e0339896. doi: 10.1371/journal.pone.0339896 (PMC12758695; doi:10.1371/journal.pone.0339896)
Supplement: S1 Table — (XLSX) [file pone.0339896.s002.xlsx]

## Sheet: S1 Table
S1 Table. Taxonomic identification of seaweed species used in this study.
Sample ID	Color group*	Phylum	Class	Order	Family	Genus	Species	Common name
S02	Brown	Heterokontophyta	Phaeophyceae	Fucales	Sargassaceae	Sargassum	Sargassum muticum	Japanese wireweed
S07	Brown	Heterokontophyta	Phaeophyceae	Fucales	Fucaceae	Ascophyllum	Ascophyllum nodosum	Knotted wrack
S01	Brown	Heterokontophyta	Phaeophyceae	Fucales	Fucaceae	Fucus	Fucus vesiculosus**	Bladderwrack
S06	Brown	Heterokontophyta	Phaeophyceae	Fucales	Fucaceae	Fucus	Fucus serratus**	Serrated wrack
S11	Brown	Heterokontophyta	Phaeophyceae	Laminariales	Laminariaceae	Saccharina	Saccharina latissima**	Sugar kelp
S10	Brown	Heterokontophyta	Phaeophyceae	Dictyotales	Dictyotaceae	Dictyota	Dictyota dichotoma	Forkweed
S08	Green	Chlorophyta	Ulvophyceae	Bryopsidales	Codiaceae	Codium	Codium fragile	Green sea fingers
S05	Red	Rhodophyta	Florideophyceae	Gigartinales	Gigartinaceae	Chondrus	Chondrus crispus**	Irish moss
S04	Red	Rhodophyta	Florideophyceae	Halymeniales	Grateloupiaceae	Grateloupia	Grateloupia turuturu	Devil's tongue weed
S03	Red	Rhodophyta	Florideophyceae	Gelidiales	Gelidiaceae	Gelidium	Gelidium vagum	Gelidium vagum
S09	Red	Rhodophyta	Florideophyceae	Gracilariales	Gracilariaceae	Gracilariopsis	Gracilariopsis longissima	Sea spaghetti
* Colour scheme: brown, brown algae; green, green algae; red, red algae.
** (Emerging) model seaweed
