# Supplementary material for: Evaluation of RNA extraction and rRNA depletion protocols for RNA-Seq in eleven edible seaweed species from brown, red, and green algae
Source: PLoS One. 2026 Jan 2;21(1):e0339896. doi: 10.1371/journal.pone.0339896 (PMC12758695; doi:10.1371/journal.pone.0339896)
Supplement: S2 Table — (XLSX) [file pone.0339896.s003.xlsx]

## Sheet: S2 Table
S2 Table. Summary of RNA extraction protocols.
Extraction method	Method type*	Remarks (primary ingredients and purification steps)	Reference
CTAB1	CTAB-based	Lysis: 2% CTAB, 2 M NaCl Purification: 2ÍCI extraction / LiCl precipitation	Sim et al., 2013
CTAB2	CTAB-based	Lysis: 3% CTAB, 1.4 M NaCl, 5% PVP Purification: 2ÍCI extraction + 1ÍLiCl precipitation	Yu et al., 2012
CTAB3	CTAB-based	Lysis: 2% CTAB, 2 M NaCl, 2% PVP Purification: 2ÍPCI extraction + 1ÍLiCl precipitation	Jensen et al., 2023
LogSpin	Spin-column based	Lysis: 8 M Guanidine hydrochloride (chaotropic agent) Washes: 1Í3 M NaAc, 2Í70% EtOH	Yaffe et al., 2012
RNeasy-M	Spin-column based	Lysis: QIAzol reagent (chaotropic agent, phenol) Washes: 2ÍRW1, 1Í80% EtOH (inc. DNase I treatment)	RNeasy Micro Handbook, HB-1920-003, 03/2021
RNeasy-P	Spin-column based	Lysis: RLT solution (chaotropic agent, detergents) Washes: 1ÍRW1, 2ÍRPE	RNeasy Mini Handbook, HB-0435-007, 06/2023
RNeasy-PP	Spin-column based	Lysis: MBL solution (chaotropic agent, detergents) Washes: 1ÍPM5, 1ÍPM4 (inc. DNase I treatment)	RNeasy PowerPlant Kit Handbook, HB-2264-001, 10/2017
* Colour scheme: blue, CTAB-based methods; violet, spin-column-based methods.
