# Supplementary material for: Evaluation of RNA extraction and rRNA depletion protocols for RNA-Seq in eleven edible seaweed species from brown, red, and green algae
Source: PLoS One. 2026 Jan 2;21(1):e0339896. doi: 10.1371/journal.pone.0339896 (PMC12758695; doi:10.1371/journal.pone.0339896)
Supplement: S3 Table — (XLSX) [file pone.0339896.s004.xlsx]

## Sheet: S3 Table
S3 Table. RNA purity (OD260/280) across extraction methods*.
		OD260/280**
		CTAB1		CTAB2		CTAB3		LogSpin		RNeasy-M		RNeasy-P		RNeasy-PP
Sample ID	Species	Mean	CV (%)	Mean	CV (%)	Mean	CV (%)	Mean	CV (%)	Mean	CV (%)	Mean	CV (%)	Mean	CV (%)
S02	S. muticum	2.16333	1.1633	2.14	0.80937	1.77	17.7585	1.21667	8.6334	0.9	14.5297	0.956667	25.6967	1.80667	12.4549
S07	A. nodosum	2.12333	1.65395	2.02333	1.87114	1.30333	11.3112	1.24333	25.2467	0.79	6.57741	1.03	9.26155	1.59333	23.7362
S01	F. vesiculosus	2.17333	1.06261	2.00333	1.75302	1.07333	19.639	0.756667	13.5637	0.81	3.26636	0.66	1.51515	1.38	36.1811
S06	F. serratus	2.13667	3.78295	2.01	1.79381	1.01	34.4264	1.25	28.476	0.663333	3.13819	0.7	5.15079	1.61	34.4762
S11	S. latissima	2.04333	6.36842	2.16	0.462963	2.02333	5.19142	2.03667	1.85889	2.00667	22.2548	2.60667	8.51225	1.92333	11.8828
S10	D. dichotoma	2.15667	1.49052	2.17667	1.06098	2.03667	6.77388	1.53333	11.1125	1.07667	5.28134	1.82	2.74725	1.85333	14.7405
S08	C. fragile	2.12333	1.78302	2.12	2.6263	2.01	6.11354	2.07667	2.17139	2.08667	1.46408	2.08333	0.9992	2.08	1.272
S05	C. crispus	2.17	0	2.14333	1.94246	1.93667	7.34478	2.01	3.94888	1.93667	2.14974	2.08667	2.92816	2.06667	3.50041
S04	G. turuturu	2.26667	11.2074	2.12	4.24528	2.09	6.6471	1.94333	7.72441	1.93333	3.9505	2.12	2.94575	2.05	6.45305
S03	G. vagum	2.46333	23.1584	2.09	2.98804	1.99	5.22226	2.13	0.813169	2.08667	0.732041	2.12	1.88679	1.6	25.5257
S09	G. longissima	2.66	33.2276	2.00667	3.00384	2.03333	6.41861	2.13667	1.42982	2.11667	1.90935	2.13	1.24214	1.64667	28.2263
* Colour scheme: blue, CTAB-based methods; violet, spin-column-based methods. ** Colour sheme: green, average OD260/280 (n=3) ≥ 2.0; red, average OD260/280 (n=3) < 2.0.
