# Supplementary material for: Evaluation of RNA extraction and rRNA depletion protocols for RNA-Seq in eleven edible seaweed species from brown, red, and green algae
Source: PLoS One. 2026 Jan 2;21(1):e0339896. doi: 10.1371/journal.pone.0339896 (PMC12758695; doi:10.1371/journal.pone.0339896)
Supplement: S4 Table — (XLSX) [file pone.0339896.s005.xlsx]

## Sheet: S4 Table
S4 Table. RNA purity (OD260/230) across extraction methods*.
		OD260/230**
		CTAB1		CTAB2		CTAB3		LogSpin		RNeasy-M		RNeasy-P		RNeasy-PP
Sample ID	Species	Mean	CV (%)	Mean	CV (%)	Mean	CV (%)	Mean	CV (%)	Mean	CV (%)	Mean	CV (%)	Mean	CV (%)
S02	S. muticum	2.3	2.17391	2.24333	6.08487	1.35667	50.3086	0.356667	30.8836	0.18	24.2161	0.173333	16.6543	0.81	84.4845
S07	A. nodosum	2.15667	10.0772	1.69	20.9287	0.563333	61.2962	0.406667	10.2377	0.383333	33.2374	0.216667	97.2887	0.546667	81.5069
S01	F. vesiculosus	2.34333	1.49867	1.65	10.7736	0.426667	25.8167	0.343333	19.3932	0.27	6.415	0.29	5.97259	0.543333	71.3373
S06	F. serratus	2.23667	7.4456	1.82333	13.0287	0.373333	32.7327	0.466667	27.6365	0.28	18.8982	0.226667	14.1818	0.63	60.6299
S11	S. latissima	1.85	23.0159	1.95667	5.14469	1.27333	66.6676	0.866667	56.3183	0.223333	21.1604	0.2	18.0278	0.873333	45.9206
S10	D. dichotoma	2.35	3.2127	2.33333	5.5273	1.83667	19.2677	0.66	23.8125	0.233333	40.507	0.506667	76.6017	1.14333	55.139
S08	C. fragile	2.22333	0.259678	2.24667	6.01028	1.72	22.1618	2.24333	1.12182	1.71333	21.7238	1.70333	17.24	1.96667	21.8131
S05	C. crispus	2.25	4.68251	2.12333	5.18766	1.56333	27.9285	1.51	31.3155	1.24	18.7576	1.94	19.1971	1.72	37.5034
S04	G. turuturu	1.85	3.78378	1.80667	17.515	1.66	15.6627	1.30667	41.6746	0.66	55.2978	1.07667	46.517	1.45667	60.1004
S03	G. vagum	1.75333	20.8494	1.22667	27.5772	1.37333	21.6782	2.26	4.92723	1.67333	32.1952	2.00667	16.1044	0.55	71.9734
S09	G. longissima	1.55333	57.6003	1.36	13.3775	1.6	35.394	2.25333	2.67502	1.92333	42.926	1.88	20.731	1.04667	65.537
* Colour scheme: blue, CTAB-based methods; violet, spin-column-based methods. ** Colour sheme: green, average OD260/280 (n=3) ≥ 1.5; red, average OD260/280 (n=3) < 1.5.
