# Supplementary material for: Evaluation of RNA extraction and rRNA depletion protocols for RNA-Seq in eleven edible seaweed species from brown, red, and green algae
Source: PLoS One. 2026 Jan 2;21(1):e0339896. doi: 10.1371/journal.pone.0339896 (PMC12758695; doi:10.1371/journal.pone.0339896)
Supplement: S5 Table — (XLSX) [file pone.0339896.s006.xlsx]

## Sheet: S5 Table
S5 Table. RNA yield and integrity values for individual replicates.
		RNA Integrity* (28S/18S peak ratio)																						RNA yield** (mg)
		CTAB1			CTAB2			CTAB3			LogSpin			RNeasy-M			RNeasy-P			RNeasy-PP				CTAB1			CTAB2			CTAB3			LogSpin			RNeasy-M			RNeasy-P			RNeasy-PP
Sample ID	Species	Replicates			Replicates			Replicates			Replicates			Replicates			Replicates			Replicates				Replicates			Replicates			Replicates			Replicates			Replicates			Replicates			Replicates
S02	S. muticum	0.4	0.3	0.5	0.6	nd	1.1	0.9	0.8	0.3	nd	nd	nd	nd	nd	nd	nd	nd	nd	1.1	nd	0.4		2.51	9.362	18.642	6.9575	12.68	13.404	0.25	0.632	6.362	0.1656	0.36	0.2921	0.5819	0.888	0.828	0.9108	0.964	1.0304	0.4128	2.9988	0.3892
S07	A. nodosum	nd	1.4	1.2	0.6	1.3	1	nd	nd	1	nd	nd	nd	nd	nd	nd	nd	nd	nd	nd	nd	nd		0.44	1.372	8.208	4.205	5.074	7.786	1.088	0.114	0.264	0.7268	0.154	0.1012	4.6391	2.688	1.8883	3.7458	0.184	0.2346	0.7248	0.826	0.168
S01	F. vesiculosus	0.6	1.2	1.2	0.5	1.4	1.3	nd	0.8	0.6	nd	nd	nd	nd	nd	nd	nd	nd	nd	1.6	0.6	nd		4.962	5.392	14.86	9.2775	7.486	9.8	0.556	0.466	0.294	0.5428	1.57	1.0718	0.6923	1.474	0.6601	4.3758	4.066	3.9583	0.4032	1.2376	0.196
S06	F. serratus	1.2	1.2	1.4	1.4	1.5	1.3	0.5	nd	0.5	1	nd	nd	nd	nd	nd	nd	nd	nd	nd	1	1.1		3.344	0.442	15.73	5.3075	7.772	11.606	0.346	0.334	0.264	0.2898	0.186	0.4255	1.8193	1.798	1.4076	0.2268	1.774	1.8377	1.3776	1.1816	0.2352
S11	S. latissima	1.1	1	1	1.4	0.9	1	1.8	1.1	1.3	1.4	1.4	1.3	nd	nd	nd	nd	nd	nd	nd	nd	0.5		0.682	0.718	7.978	9.5	5.636	8.27	4.6	0.556	0.946	0.6512	0.914	0.8993	2.4886	1.312	1.3846	1.0833	2.62	2.6634	3.8	1.7808	1.722
S10	D. dichotoma	nd	1.1	0.9	nd	0.6	0.6	0.8	1.2	1	nd	nd	nd	nd	nd	nd	1.5	nd	nd	nd	nd	0.6		1.827	12.012	15.034	8.6625	10.448	18.774	9.762	2.18	0.332	2.1551	1.536	1.5019	0.3289	0.272	0.3703	1.9188	0.474	1.6353	1.7808	5.6616	5.0008
S08	C. fragile	0.4	0.8	0.4	0.4	nd	0.5	0.6	0.9	0.6	1	1.3	1.3	1.2	1.3	1.2	1.4	1.3	1.3	nd	0.5	0.5		0.841	0.898	5.74	4.1225	4.996	6.652	7.222	0.342	0.496	5.7431	4.904	3.174	6.578	4.682	5.0117	4.3542	6.084	3.8502	0.792	3.2704	5.1436
S05	C. crispus	nd	1.3	1.1	nd	nd	nd	1.9	1.5	1.4	1.3	1.1	1.2	0.8	nd	nd	0.9	1.2	1	nd	nd	nd		1.077	4.086	9.236	6.0125	8.04	14.486	1.73	0.174	0.806	0.3887	0.496	0.5175	1.1707	2.262	2.0792	2.6568	4.072	2.9302	0.5808	6.7144	1.7528
S04	G. turuturu	1.3	1.4	1.2	0.6	0.4	0.7	1.4	1.6	1	nd	nd	nd	1.3	nd	nd	nd	nd	1.8	1.3	1.3	1.4		0.434	0.168	4.846	0.7325	1.114	2.242	1.064	0.62	0.548	0.9775	3.754	3.7145	1.4651	2.46	1.0994	3.6882	3.21	5.6879	0.2016	3.4328	5.7876
S03	G. vagum	0.7	1.1	0.8	0.7	0.7	0.8	1.4	1.6	0.7	1.5	1.3	1.4	1	0.8	0.9	1.5	1.4	1.4	1.3	0.8	nd		0.17	0.076	0.676	3.015	1.398	3.02	1.358	0.174	0.17	10.34	10.106	7.1231	11.0791	8.75	8.809	5.004	11.826	10.5593	0.2064	0.4648	0.42
S09	G. longissima	0.9	0.5	0.8	0.4	0.4	0.4	1.3	0.5	0.3	1.2	1.4	1.4	0.9	0.8	1.1	1.2	1.4	1.2	0.7	0.8	0.9		1.356	0.04	4.238	1.7325	1.264	2.05	3.61	0.496	0.178	14.6786	10.008	13.9863	14.9017	12.446	11.9945	6.5304	13.43	10.7479	0.8448	0.6384	0.7588
* Samples that were pooled for RNA-seq are indicated in bold for each preferred species-method combination. “nd” = not detected. Colour sheme: green, average 28S/18S peak ratio (n=3) ≥ 1.0. ** Colour sheme: red, average RNA yield (n=3) < 1.0 mg.
