# Supplementary material for: Evaluation of RNA extraction and rRNA depletion protocols for RNA-Seq in eleven edible seaweed species from brown, red, and green algae
Source: PLoS One. 2026 Jan 2;21(1):e0339896. doi: 10.1371/journal.pone.0339896 (PMC12758695; doi:10.1371/journal.pone.0339896)
Supplement: S6 Table — (XLSX) [file pone.0339896.s007.xlsx]

## Sheet: S6 Table
S6 Table. OD260/280 and OD260/230 values for individual replicates.
		OD260/280*																						OD260/230**
		CTAB1			CTAB2			CTAB3			LogSpin			RNeasy-M			RNeasy-P			RNeasy-PP				CTAB1			CTAB2			CTAB3			LogSpin			RNeasy-M			RNeasy-P			RNeasy-PP
Sample ID	Species	Replicates			Replicates			Replicates			Replicates			Replicates			Replicates			Replicates				Replicates			Replicates			Replicates			Replicates			Replicates			Replicates			Replicates
S02	S. muticum	2.19	2.16	2.14	2.16	2.13	2.13	1.55	1.63	2.13	1.11	1.32	1.22	0.84	0.81	1.05	1.24	0.8	0.83	1.73	2.06	1.63		2.3	2.35	2.25	2.22	2.12	2.39	0.74	1.24	2.09	0.23	0.41	0.43	0.13	0.2	0.21	0.14	0.19	0.19	0.4	1.6	0.43
S07	A. nodosum	2.09	2.12	2.16	1.98	2.04	2.05	1.25	1.19	1.47	0.89	1.49	1.35	0.85	0.76	0.76	0.94	1.02	1.13	1.65	1.94	1.19		1.91	2.32	2.24	1.3	1.78	1.99	0.33	0.4	0.96	0.36	0.42	0.44	0.53	0.32	0.3	0.45	0.16	0.04	0.32	1.06	0.26
S01	F. vesiculosus	2.2	2.16	2.16	2.04	1.97	2	1.2	0.83	1.19	0.73	0.67	0.87	0.82	0.78	0.83	0.67	0.66	0.65	1.59	1.74	0.81		2.34	2.38	2.31	1.59	1.51	1.85	0.5	0.3	0.48	0.27	0.36	0.4	0.26	0.26	0.29	0.3	0.3	0.27	0.41	0.98	0.24
S06	F. serratus	2.21	2.05	2.15	2.04	1.97	2.02	1.38	0.69	0.96	1.62	1.22	0.91	0.67	0.68	0.64	0.74	0.69	0.67	1.96	1.9	0.97		2.37	2.05	2.29	1.98	1.55	1.94	0.48	0.24	0.4	0.61	0.43	0.36	0.22	0.3	0.32	0.19	0.25	0.24	0.76	0.93	0.2
S11	S. latissima	1.91	2.05	2.17	2.15	2.17	2.16	2.13	1.92	2.02	2.01	2.08	2.02	1.63	2.5	1.89	2.36	2.79	2.67	1.66	2.04	2.07		1.36	2.13	2.06	1.97	1.85	2.05	2.02	0.35	1.45	0.35	0.93	1.32	0.26	0.17	0.24	0.24	0.17	0.19	0.49	1.29	0.84
S10	D. dichotoma	2.17	2.12	2.18	2.19	2.15	2.19	2.14	2.09	1.88	1.37	1.71	1.52	1.06	1.03	1.14	1.87	1.82	1.77	1.55	2.08	1.93		2.27	2.42	2.36	2.37	2.19	2.44	2.12	1.95	1.44	0.55	0.84	0.59	0.34	0.16	0.2	0.92	0.15	0.45	0.5	1.76	1.17
S08	C. fragile	2.15	2.08	2.14	2.11	2.18	2.07	2.15	1.92	1.96	2.08	2.12	2.03	2.12	2.06	2.08	2.1	2.09	2.06	2.11	2.06	2.07		2.22	2.23	2.22	2.25	2.11	2.38	2.16	1.49	1.51	2.24	2.27	2.22	2.06	1.32	1.76	2.04	1.5	1.57	1.48	2.13	2.29
S05	C. crispus	2.17	2.17	2.17	2.13	2.19	2.11	2.1	1.84	1.87	1.98	2.1	1.95	1.95	1.97	1.89	2.1	2.14	2.02	2.03	2.15	2.02		2.14	2.35	2.26	2.01	2.13	2.23	1.9	1.07	1.72	1.07	2.01	1.45	1.28	1.45	0.99	2.15	2.16	1.51	1.01	2.27	1.88
S04	G. turuturu	2.12	2.56	2.12	2.03	2.21	2.12	1.93	2.16	2.18	1.79	1.95	2.09	1.95	2	1.85	2.07	2.1	2.19	1.9	2.1	2.15		1.92	1.85	1.78	1.88	1.46	2.08	1.36	1.8	1.82	0.88	1.12	1.92	0.9	0.84	0.24	1.26	1.46	0.51	0.45	1.88	2.04
S03	G. vagum	2.09	3.12	2.18	2.04	2.16	2.07	1.93	2.11	1.93	2.12	2.12	2.15	2.1	2.07	2.09	2.16	2.08	2.12	1.92	1.14	1.74		1.73	1.4	2.13	0.97	1.1	1.61	1.56	1.53	1.03	2.14	2.36	2.28	2.07	1.06	1.89	2.25	2.13	1.64	0.52	0.17	0.96
S09	G. longissima	2.18	3.68	2.12	2	2.07	1.95	2.17	2.02	1.91	2.17	2.13	2.11	2.14	2.07	2.14	2.15	2.1	2.14	1.11	1.91	1.92		2.34	0.58	1.74	1.46	1.15	1.47	2.09	1.73	0.98	2.26	2.31	2.19	2.4	0.97	2.4	2.23	1.95	1.46	0.26	1.52	1.36
* Samples that were pooled for RNA-seq are indicated in bold for each preferred species-method combination. “nd” = not detected. Colour sheme: red, average OD260/280 (n=3) < 2.0. ** Colour sheme: red, average OD260/230 (n=3) < 1.5.
